# Supplementary material for: Healthy and Unhealthy Plant-Based Diets and Glioma in the Chinese Population
Source: Brain Sci. 2023 Sep 30;13(10):1401. doi: 10.3390/brainsci13101401 (PMC10605677; doi:10.3390/brainsci13101401)
Supplement: Supplementary file 1 [file brainsci-13-01401-s001.zip]

Archive with 1 entries (1 files):
- Supplementary Material_Revision.pdf
